# Supplementary material for: Inhibition of FGFR2 Signaling by Cynaroside Attenuates Liver Fibrosis
Source: Pharmaceuticals (Basel). 2023 Apr 6;16(4):548. doi: 10.3390/ph16040548 (PMC10145669; doi:10.3390/ph16040548)
Supplement: Supplementary file 1 [file pharmaceuticals-16-00548-s001.zip]

Archive with 3 entries (3 files):
- sFigures.pdf
- sTable 1 Primer List.xlsx
- sTable 2 shRNA List.xlsx
