# Supplementary material for: Inhibition of FGFR2 Signaling by Cynaroside Attenuates Liver Fibrosis
Source: Pharmaceuticals (Basel). 2023 Apr 6;16(4):548. doi: 10.3390/ph16040548 (PMC10145669; doi:10.3390/ph16040548)
Supplement: Supplementary file 1 [file pharmaceuticals-16-00548-s001.zip › sTable 1 Primer List.xlsx]

## Sheet: Sheet1
Supplementary Table.1 Primers used in RT-qPCR analysis
Gene	Accession No.	Primer sequence		Length of Product (bp)
Human FGFR2	NR_073009.2	Forward:	TATAGGGCAGGCCAACCAGT	153
		Reverse:	AATTACCCGCCAAGCACGTA
Human ACTA2	NM_001320855.1	Forward:	ACTGCCTTGGTGTGTGACAA	224
		Reverse:	TCCCAGTTGGTGATGATGCC
Human FAP	NM_004460.5	Forward:	GTGACCCACGCTCTGAAGAC	185
		Reverse:	CAGTGTGAGTGCTCTCATTGTA
Human COL1A1	NM_000088.4	Forward:	GGTCCCCCTGGAAAGAATGG	297
		Reverse:	ACGAGCACCAGCAGGG
Human TGF-β1	NM_000660.7	Forward:	TGGTGGAAACCCACAACGAA	212
		Reverse:	GCTGAGGTATCGCCAGGAAT
Mouse FGFR2	NM_201601.2	Forward:	GCTGCTACCCAAGGAATCGT	255
		Reverse:	GACCATGGGCTACCTGCAAT
Mouse ACTA2	NM_007392.3	Forward:	ATAACCCTTCAGCGTTCAGC	277
		Reverse:	GGGCTTCATCCCCCACATAG
