# Supplementary material for: Inhibition of FGFR2 Signaling by Cynaroside Attenuates Liver Fibrosis
Source: Pharmaceuticals (Basel). 2023 Apr 6;16(4):548. doi: 10.3390/ph16040548 (PMC10145669; doi:10.3390/ph16040548)
Supplement: Supplementary file 1 [file pharmaceuticals-16-00548-s001.zip › sTable 2 shRNA List.xlsx]

## Sheet: Sheet1
Supplementary Table.2 Sequence used expression knock down
Gene	Accession No.	Sequence of Hairpin Inserts		Lenth (bp)
Human FGFR2	NR_073009.2	1:	ACCTCGGAGAATGAATACGGGTCCATCAATTCAAGAGATTGATGGACCCGTATTCATTCTCCTT	65
		2:	ACCTCGGGTCTTCTTAATCGCCTGTATGGTTCAAGAGACCATACAGGCGATTAAGAAGACCCTT	65
		3:	ACCTCGCCAACTGCACCAACGAACTGTACATCAAGAGTGTACAGTTCGTTGGTGCAGTTGGCTT	65
Scrambled Seq	-	1:	ACCTCGTGAAGGCACTCGAACGGATATTAATCAAGAGTTAATATCCGTTCGAGTGCCTTCACTT	65
		2:	ACCTCGCTTCGGTTTCGTCGTCAGATTGATTCAAGAGATCAATCTGACGACGAAACCGAAGCTT	65
		3:	ACCTCGAACATCGACACGTCCGCCACTAAATCAAGAGTTTAGTGGCGGACGTGTCGATGTTCTT	65
